# Supplementary material for: The effects of material type, salivary contamination and adhesive application on the performance of pit and fissure sealants
Source: PLoS One. 2026 Jul 1;21(7):e0352985. doi: 10.1371/journal.pone.0352985 (PMC13322517; doi:10.1371/journal.pone.0352985)
Supplement: S1 File — (XLSX) [file pone.0352985.s001.xlsx]

## Sheet: SBS
Groups	SBS .score
1	23.70
1	25.37
1	21.70
1	26.64
1	21.96
1	23.92
1	24.75
1	23.15
1	20.67
1	21.31
1	25.23
1	21.25
1	23.45
1	22.87
1	25.63
1	21.02
1	21.03
1	23.13
1	20.63
1	25.25
2	27.84
2	26.02
2	20.57
2	29.43
2	23.30
2	23.71
2	23.37
2	25.81
2	22.88
2	23.54
2	22.86
2	27.88
2	26.64
2	27.62
2	23.06
2	22.14
2	22.16
2	24.89
2	26.49
2	27.64
3	6.08
3	7.76
3	7.02
3	5.40
3	7.51
3	9.11
3	8.30
3	5.97
3	8.32
3	8.14
3	8.82
3	8.45
3	6.13
3	6.87
3	7.91
3	8.72
3	6.18
3	7.45
3	6.16
3	8.74
4	23.49
4	19.88
4	21.75
4	26.60
4	24.49
4	25.90
4	24.22
4	18.63
4	21.70
4	24.09
4	21.47
4	25.25
4	23.75
4	21.01
4	23.49
4	20.28
4	20.32
4	22.77
4	25.23
4	21.15
5	2.69
5	2.85
5	3.06
5	2.48
5	2.40
5	2.92
5	2.64
5	2.69
5	2.85
5	3.06
5	2.48
5	2.40
5	2.92
5	2.64
5	2.98
5	2.45
5	2.49
5	2.72
5	2.94
5	2.73
6	2.19
6	2.31
6	2.32
6	2.34
6	2.21
6	2.37
6	1.82
6	1.91
6	1.89
6	2.09
6	2.19
6	2.38
6	2.07
6	2.42
6	1.91
6	1.95
6	2.16
6	2.35
6	2.41
6	1.89
7	2.65
7	2.77
7	2.41
7	2.66
7	2.75
7	2.30
7	1.99
7	1.85
7	1.88
7	2.15
7	2.75
7	2.98
7	2.13
7	2.45
7	2.17
7	1.95
7	2.01
7	2.36
7	2.73
7	2.38
8	27.57
8	26.26
8	22.60
8	23.37
8	23.02
8	25.69
8	22.27
8	29.89
8	31.64
8	29.93
8	21.84
8	21.93
8	23.43
8	26.47
8	25.39
8	21.80
8	34.06
8	25.86
8	29.87
8	24.30

## Sheet: Fissure Type
Groups	Fissure.Type
1	1		1	U
1	1		2	V
1	4		3	Y1
1	3		4	Y2
1	2
1	3
1	3
1	4
1	2
1	3
1	2
1	2
1	3
1	2
1	1
1	1
1	3
1	2
1	3
1	4
1	3
1	2
1	3
1	3
1	1
1	2
1	4
1	3
1	3
1	3
1	2
1	4
1	3
1	2
1	2
1	1
1	2
1	3
1	3
1	1
1	2
1	3
1	2
1	3
1	4
1	4
1	1
1	1
1	3
1	4
1	2
1	2
1	2
1	1
1	3
1	4
2	1
2	4
2	1
2	3
2	3
2	1
2	4
2	2
2	2
2	3
2	2
2	3
2	1
2	2
2	4
2	1
2	1
2	3
2	3
2	2
2	3
2	3
2	2
2	2
2	3
2	2
2	3
2	3
2	4
2	3
2	4
2	2
2	3
2	2
2	2
2	1
2	4
2	3
2	1
2	4
2	2
2	3
2	1
2	1
2	2
2	2
2	1
3	4
3	3
3	3
3	2
3	3
3	2
3	3
3	3
3	4
3	4
3	3
3	2
3	3
3	3
3	1
3	1
3	1
3	2
3	2
3	2
3	2
3	3
3	3
3	3
3	3
3	1
3	2
3	2
3	4
3	4
3	3
3	2
3	1
3	3
3	3
3	2
3	1
3	2
3	2
4	2
4	1
4	4
4	1
4	2
4	2
4	4
4	1
4	3
4	3
4	1
4	4
4	3
4	3
4	1
4	3
4	3
4	2
4	3
4	4
4	2
4	4
4	3
4	3
4	4
4	3
4	2
4	1
4	2
4	4
4	3
4	3
4	3
4	4
4	2
4	1
4	3
4	1
4	3
4	2
4	2
4	2
4	2
4	3
4	4
4	3
4	3
4	3
4	2
4	1
4	4
4	4
5	3
5	3
5	4
5	2
5	3
5	4
5	3
5	3
5	3
5	2
5	3
5	3
5	1
5	2
5	3
5	3
5	3
5	2
5	4
5	1
5	2
5	3
5	4
5	3
5	2
5	3
5	3
5	1
5	1
5	3
5	3
5	4
5	2
5	1
5	3
5	3
5	3
5	3
5	2
5	3
5	2
5	3
5	3
5	3
5	2
6	2
6	2
6	2
6	2
6	2
6	1
6	3
6	3
6	4
6	2
6	3
6	3
6	1
6	2
6	3
6	2
6	2
6	2
6	3
6	3
6	3
6	4
6	3
6	2
6	4
6	3
6	4
6	1
6	2
6	1
6	3
6	3
6	3
6	3
6	3
6	2
6	2
6	3
6	3
6	3
6	2
6	1
6	2
6	3
6	2
6	3
6	2
6	3
6	2
7	3
7	3
7	2
7	2
7	3
7	4
7	2
7	3
7	4
7	2
7	2
7	2
7	2
7	2
7	2
7	2
7	3
7	1
7	2
7	2
7	3
7	3
7	2
7	1
7	2
7	2
7	2
7	3
7	2
7	3
7	3
7	2
7	1
7	2
7	1
7	3
7	3
7	4
7	3
7	3
7	4
7	1
7	1
7	2
7	1
7	2
7	4
7	4
7	3
7	3
7	2
7	3
7	2
7	4
7	4
7	3
7	3
8	2
8	4
8	3
8	1
8	2
8	3
8	3
8	2
8	1
8	3
8	2
8	1
8	2
8	3
8	4
8	4
8	2
8	3
8	3
8	3
8	2
8	1
8	2
8	1
8	4
8	2
8	1
8	3
8	3
8	3
8	2
8	2
8	1
8	2
8	1
8	3
8	2
8	2
8	3
8	4
8	4
8	3
8	4
8	3
8	4
8	2
8	1
8	1
8	2
8	4
8	3
8	2
8	3
8	2
8	3
8	2
8	2
8	3
8	3

## Sheet: Cathegorical microleakage
Groups	Cathegorical.microleakage.score
1	1
1	0
1	0
1	0
1	0
1	0
1	0
1	0
1	0
1	0
1	0
1	0
1	3
1	0
1	0
1	0
1	3
1	0
1	0
1	0
1	0
1	1
1	0
1	2
1	0
1	0
1	0
1	0
1	0
1	0
1	0
1	0
1	0
1	0
1	2
1	0
1	1
1	0
1	0
1	0
1	0
1	0
1	0
1	0
1	1
1	0
1	0
1	0
1	0
1	2
1	3
1	1
1	0
1	0
1	3
1	0
2	0
2	0
2	0
2	1
2	1
2	0
2	1
2	0
2	1
2	0
2	0
2	0
2	0
2	1
2	0
2	2
2	0
2	0
2	1
2	0
2	1
2	1
2	1
2	0
2	1
2	1
2	0
2	1
2	1
2	1
2	0
2	0
2	0
2	1
2	1
2	0
2	0
2	1
2	0
2	0
2	1
2	1
2	0
2	0
2	0
2	1
2	2
3	3
3	1
3	2
3	0
3	1
3	1
3	1
3	3
3	2
3	2
3	3
3	2
3	2
3	1
3	2
3	2
3	1
3	2
3	0
3	0
3	1
3	3
3	2
3	1
3	0
3	0
3	1
3	2
3	1
3	1
3	1
3	2
3	1
3	1
3	0
3	2
3	3
3	2
3	3
4	0
4	0
4	0
4	0
4	0
4	0
4	1
4	0
4	0
4	1
4	1
4	3
4	2
4	0
4	0
4	1
4	0
4	2
4	1
4	1
4	0
4	1
4	1
4	0
4	0
4	0
4	0
4	1
4	0
4	0
4	0
4	0
4	1
4	0
4	1
4	1
4	1
4	0
4	3
4	1
4	1
4	0
4	0
4	0
4	1
4	0
4	0
4	0
4	0
4	0
4	1
4	1
5	2
5	1
5	1
5	2
5	3
5	2
5	2
5	1
5	0
5	2
5	1
5	2
5	0
5	1
5	1
5	1
5	1
5	1
5	2
5	0
5	1
5	2
5	1
5	0
5	1
5	1
5	0
5	0
5	1
5	1
5	1
5	0
5	1
5	1
5	1
5	3
5	1
5	1
5	1
5	1
5	2
5	0
5	1
5	1
5	2
6	3
6	3
6	1
6	1
6	1
6	1
6	2
6	1
6	2
6	2
6	1
6	2
6	3
6	3
6	2
6	2
6	2
6	1
6	1
6	1
6	1
6	2
6	1
6	2
6	1
6	2
6	3
6	2
6	3
6	1
6	3
6	2
6	1
6	2
6	3
6	1
6	1
6	1
6	1
6	1
6	1
6	1
6	1
6	1
6	1
6	1
6	2
6	2
6	3
7	2
7	2
7	1
7	1
7	2
7	2
7	2
7	1
7	1
7	1
7	1
7	1
7	1
7	2
7	3
7	3
7	2
7	2
7	2
7	3
7	1
7	1
7	1
7	1
7	1
7	1
7	1
7	1
7	1
7	2
7	2
7	1
7	1
7	3
7	1
7	1
7	0
7	3
7	3
7	2
7	0
7	0
7	1
7	0
7	0
7	0
7	0
7	1
7	1
7	1
7	0
7	0
7	1
7	1
7	1
7	1
7	1
8	0
8	0
8	0
8	0
8	1
8	0
8	0
8	0
8	0
8	0
8	0
8	0
8	0
8	0
8	0
8	0
8	1
8	1
8	1
8	1
8	0
8	0
8	0
8	0
8	1
8	0
8	0
8	0
8	1
8	0
8	0
8	0
8	0
8	0
8	0
8	0
8	0
8	0
8	0
8	0
8	0
8	1
8	0
8	0
8	0
8	2
8	0
8	0
8	0
8	0
8	0
8	0
8	0
8	1
8	1
8	0
8	1
8	0
8	2

## Sheet: Proportional Microleakage
1	19,9353
1	,0000
1	,0000
1	,0000
1	,0000
1	,0000
1	,0000
1	,0000
1	,0000
1	,0000
1	,0000
1	,0000
1	100,0000
1	,0000
1	,0000
1	,0000
1	51,2129
1	,0000
1	,0000
1	,0000
1	,0000
1	22,8327
1	,0000
1	46,1677
1	,0000
1	,0000
1	,0000
1	,0000
1	,0000
1	,0000
1	,0000
1	,0000
1	,0000
1	,0000
1	35,7061
1	,0000
1	11,1338
1	,0000
1	,0000
1	,0000
1	,0000
1	,0000
1	,0000
1	,0000
1	12,2703
1	,0000
1	,0000
1	,0000
1	,0000
1	36,9637
1	74,9271
1	21,4458
1	,0000
1	,0000
1	100,0000
1	,0000
2	,0000
2	,0000
2	19,7787
2	,0000
2	12,6163
2	,0000
2	11,0787
2	,0000
2	29,4490
2	,0000
2	,0000
2	,0000
2	,0000
2	12,6437
2	,0000
2	24,8139
2	,0000
2	,0000
2	19,0871
2	,0000
2	8,8257
2	18,1626
2	15,5803
2	,0000
2	21,8742
2	18,9949
2	,0000
2	18,1548
2	15,9292
2	16,9598
2	,0000
2	,0000
2	,0000
2	15,5063
2	15,1515
2	,0000
2	,0000
2	30,8088
2	,0000
2	,0000
2	18,9857
2	17,1278
2	,0000
2	,0000
2	,0000
2	12,7812
2	53,5556
3	100,0000
3	26,2720
3	72,3750
3	,0000
3	16,5270
3	22,0615
3	17,6154
3	49,9091
3	44,6141
3	76,6761
3	100,0000
3	70,7391
3	71,9818
3	48,5309
3	40,5340
3	38,6293
3	13,3668
3	62,0955
3	,0000
3	,0000
3	22,2772
3	44,0517
3	26,1759
3	23,8872
3	,0000
3	,0000
3	4,3834
3	38,0294
3	19,5863
3	11,1179
3	15,5247
3	58,6331
3	13,6066
3	46,8613
3	,0000
3	72,7926
3	100,0000
3	75,2412
3	100,0000
4	,0000
4	,0000
4	,0000
4	,0000
4	,0000
4	,0000
4	23,3038
4	,0000
4	,0000
4	11,5159
4	12,5421
4	100,0000
4	64,8592
4	,0000
4	,0000
4	41,3314
4	,0000
4	28,2730
4	13,6121
4	15,9710
4	,0000
4	12,3055
4	16,8375
4	,0000
4	,0000
4	,0000
4	,0000
4	27,1273
4	,0000
4	,0000
4	,0000
4	,0000
4	20,1005
4	,0000
4	15,6000
4	17,5879
4	8,0808
4	,0000
4	38,0282
4	37,8277
4	20,2186
4	,0000
4	,0000
4	,0000
4	18,3862
4	,0000
4	,0000
4	,0000
4	,0000
4	,0000
4	9,8980
4	14,2244
5	53,9823
5	31,0298
5	29,1176
5	59,8259
5	83,1230
5	70,5799
5	64,3703
5	22,6621
5	,0000
5	21,6258
5	35,7031
5	39,9676
5	,0000
5	41,5651
5	10,0251
5	30,5225
5	37,1769
5	13,1204
5	60,9023
5	,0000
5	26,1905
5	44,1014
5	37,1820
5	,0000
5	23,2221
5	43,2473
5	,0000
5	,0000
5	8,8293
5	19,9817
5	26,4281
5	,0000
5	21,5505
5	18,3508
5	30,4860
5	100,0000
5	37,0990
5	31,6635
5	25,2330
5	16,1187
5	45,1552
5	,0000
5	26,1567
5	21,2766
5	38,5273
6	100,0000
6	52,8324
6	27,6345
6	30,5672
6	22,2661
6	34,6097
6	64,5891
6	17,2350
6	40,5493
6	50,5204
6	26,0314
6	75,1878
6	71,0460
6	60,3668
6	65,5227
6	59,2030
6	66,8712
6	49,0219
6	30,5344
6	23,5127
6	51,3514
6	57,2715
6	39,9768
6	32,4009
6	31,4685
6	51,3454
6	100,0000
6	52,8046
6	100,0000
6	47,4654
6	100,0000
6	83,4572
6	32,4148
6	51,3834
6	100,0000
6	32,3465
6	43,1755
6	57,4367
6	28,6842
6	39,4444
6	46,3571
6	32,2245
6	29,5455
6	26,7883
6	37,1564
6	35,9707
6	65,9598
6	39,7876
6	74,0000
7	50,2679
7	52,3657
7	26,0137
7	42,9752
7	62,8747
7	48,8048
7	51,2048
7	40,5464
7	33,1356
7	41,0959
7	37,9363
7	33,4478
7	39,6766
7	49,6785
7	100,0000
7	63,2179
7	61,4125
7	46,9291
7	43,4951
7	36,4700
7	30,9426
7	28,8915
7	21,2245
7	7,1797
7	16,1547
7	22,8202
7	34,4127
7	31,1912
7	27,8102
7	47,6131
7	59,8540
7	27,9887
7	40,9457
7	74,3976
7	41,3081
7	43,6314
7	,0000
7	61,1810
7	100,0000
7	49,7414
7	,0000
7	,0000
7	17,6329
7	,0000
7	,0000
7	,0000
7	,0000
7	14,2105
7	18,7641
7	34,5664
7	,0000
7	,0000
7	31,2472
7	32,0120
7	29,4074
7	23,9367
7	31,0308
8	,0000
8	,0000
8	,0000
8	,0000
8	,0000
8	,0000
8	,0000
8	,0000
8	,0000
8	,0000
8	,0000
8	,0000
8	,0000
8	,0000
8	,0000
8	,0000
8	22,1132
8	9,6573
8	6,2698
8	23,3364
8	,0000
8	,0000
8	,0000
8	,0000
8	10,0000
8	,0000
8	,0000
8	,0000
8	13,3194
8	,0000
8	,0000
8	,0000
8	,0000
8	,0000
8	,0000
8	,0000
8	,0000
8	,0000
8	,0000
8	,0000
8	,0000
8	25,4246
8	,0000
8	,0000
8	,0000
8	19,6432
8	,0000
8	,0000
8	,0000
8	,0000
8	,0000
8	,0000
8	,0000
8	8,7313
8	10,1760
8	,0000
8	14,3547
8	,0000
8	22,4548

## Sheet: Unfilled Areas
1	,0000
1	,0000
1	14,3440
1	4,6297
1	,0000
1	5,4789
1	,0000
1	7,4571
1	,0000
1	7,8401
1	,0000
1	,0000
1	2,3167
1	,0000
1	,0000
1	,0000
1	2,5078
1	,0000
1	,0000
1	5,6582
1	11,6200
1	,0000
1	14,7432
1	,0000
1	,0000
1	,0000
1	9,5789
1	7,8236
1	,0000
1	,0000
1	,0000
1	12,8579
1	,0000
1	,0000
1	,0000
1	,0000
1	,0000
1	9,7724
1	7,4189
1	,0000
1	6,1693
1	,0000
1	,0000
1	3,4385
1	2,3090
1	9,1051
1	,0000
1	,0000
1	,0000
1	6,1890
1	,0000
1	,0000
1	8,6100
1	,0000
1	,0000
1	10,9835
2	,0000
2	13,4859
2	,0000
2	,0000
2	,0000
2	,0000
2	18,7748
2	,0000
2	,0000
2	,0000
2	,0000
2	10,9692
2	,0000
2	,0000
2	,0000
2	,0000
2	,0000
2	4,6422
2	,0000
2	,0000
2	,0000
2	,0000
2	,0000
2	,0000
2	,0000
2	24,2478
2	19,1184
2	,0000
2	9,0419
2	3,4146
2	23,0622
2	,0000
2	,0000
2	,0000
2	,0000
2	,0000
2	11,0230
2	,0000
2	,0000
2	12,4080
2	,0000
2	,0000
2	,0000
2	,0000
2	,0000
2	,0000
2	,0000
3	15,8268
3	22,9540
3	13,0957
3	,0000
3	6,3713
3	,0000
3	17,7443
3	,0000
3	20,4780
3	4,3548
3	,0000
3	,0000
3	3,3745
3	,0000
3	,0000
3	4,2243
3	,0000
3	,0000
3	,0000
3	25,9830
3	,0000
3	2,6309
3	,0000
3	16,4762
3	8,2058
3	,0000
3	,0000
3	,0000
3	14,3589
3	8,1217
3	4,3239
3	,0000
3	,0000
3	,0000
3	19,8731
3	,0000
3	,0000
3	,0000
3	,0000
4	,0000
4	,0000
4	11,2458
4	,0000
4	,0000
4	,0000
4	3,3718
4	,0000
4	,0000
4	,0000
4	,0000
4	,0000
4	3,7124
4	16,0914
4	,0000
4	,0000
4	,0000
4	,0000
4	10,4840
4	25,2147
4	,0000
4	2,7568
4	13,2410
4	3,6480
4	2,1706
4	5,2758
4	,0000
4	,0000
4	,0000
4	25,6320
4	1,8383
4	,0000
4	23,0298
4	18,1553
4	,0000
4	,0000
4	,0000
4	,0000
4	5,0219
4	,0000
4	,0000
4	,0000
4	,0000
4	3,6719
4	27,2341
4	,0000
4	,0000
4	,0000
4	,0000
4	14,3724
4	20,4428
4	18,0116
5	2,1319
5	8,7640
5	15,5617
5	18,4920
5	6,0927
5	17,7783
5	6,5208
5	,0000
5	10,6422
5	,0000
5	,0000
5	9,2863
5	,0000
5	,0000
5	1,3367
5	5,1816
5	7,8357
5	,0000
5	8,5096
5	,0000
5	,0000
5	5,8167
5	26,1702
5	11,3293
5	,0000
5	18,9032
5	5,0241
5	,0000
5	,0000
5	13,9946
5	2,4020
5	6,8623
5	,0000
5	,0000
5	11,8120
5	6,5692
5	1,1226
5	2,2008
5	,0000
5	3,5812
5	,0000
5	5,7048
5	9,2757
5	8,2128
5	,0000
6	1,5643
6	,0000
6	,0000
6	,0000
6	,0000
6	,0000
6	15,7483
6	3,8047
6	5,8134
6	,0000
6	18,1028
6	10,7936
6	3,7591
6	,0000
6	6,1292
6	,0000
6	,0000
6	,0000
6	24,9870
6	26,2330
6	3,1543
6	10,4188
6	10,2123
6	,0000
6	9,6803
6	3,3915
6	39,1994
6	2,7958
6	13,4787
6	,0000
6	36,2536
6	3,4755
6	,0000
6	21,9482
6	29,3524
6	,0000
6	,0000
6	7,8017
6	2,2121
6	1,6148
6	,0000
6	8,7998
6	3,8051
6	5,9704
6	9,3255
6	3,6881
6	,0000
6	5,0859
6	,0000
7	7,6189
7	4,5182
7	,0000
7	,5565
7	4,4067
7	18,9240
7	2,1855
7	8,3748
7	19,6166
7	,0000
7	6,7980
7	9,7980
7	,0000
7	,9958
7	,0000
7	,0000
7	1,8531
7	,0000
7	,0000
7	,0000
7	3,3773
7	13,0817
7	,0000
7	12,2400
7	,0000
7	,7233
7	8,7410
7	13,5809
7	,0000
7	8,3518
7	3,8583
7	,0000
7	,0000
7	6,7984
7	16,5236
7	23,9600
7	6,8900
7	32,8005
7	11,3629
7	13,5100
7	16,4125
7	,0000
7	,0000
7	4,7890
7	,0000
7	4,7410
7	3,1735
7	10,7482
7	9,9718
7	8,5598
7	11,1900
7	2,4791
7	4,4580
7	7,6085
7	7,4863
7	1,9166
7	8,0941
8	,0000
8	6,4350
8	,0000
8	,0000
8	,0000
8	7,6524
8	16,3713
8	,0000
8	,0000
8	15,5581
8	,0000
8	,0000
8	,0000
8	8,2229
8	10,2473
8	,0000
8	,0000
8	,0000
8	8,5974
8	10,0127
8	,0000
8	,0000
8	,0000
8	,0000
8	4,9418
8	,0000
8	,0000
8	,0000
8	,0000
8	5,3110
8	,0000
8	,0000
8	,0000
8	9,5956
8	,0000
8	16,9450
8	,0000
8	,0000
8	9,6180
8	10,8812
8	,0000
8	9,3243
8	5,5011
8	8,9500
8	10,7372
8	,0000
8	,0000
8	,0000
8	,0000
8	11,0133
8	7,9954
8	,0000
8	,0000
8	,0000
8	,0000
8	15,4000
8	,0000
8	,0000
8	17,0299
